# Supplementary material for: Insight into the Formation of Winter Black Carbon and Brown Carbon over Xi’an in Northwestern China
Source: Toxics. 2026 Jan 20;14(1):93. doi: 10.3390/toxics14010093 (PMC12846155; doi:10.3390/toxics14010093)
Supplement: Supplementary file 1 [file toxics-14-00093-s001.zip]

Archive with 1 entries (1 files):
- toxics-4035741-supplementary.pdf
